# Supplementary material for: Can nonvolatile tastants be smelled during food oral processing?
Source: Chem Senses. 2023 Aug 17;48:bjad028. doi: 10.1093/chemse/bjad028 (PMC10516591; doi:10.1093/chemse/bjad028)
Supplement: bjad028_suppl_Supplementary_Material [file bjad028_suppl_supplementary_material.zip]

Archive with 7 entries (7 files):
- Movie S1. Aerosols generation by stretching.mpeg4.aac.mp4
- Movie S2. Aerosols generation by slapping.mpeg4.aac.mp4
- Movie S3. Aerosols generation by swallowing.mpeg4.aac.mp4
- Movie S4. Aerosols generated during food oral processing.mpeg4.aac.mp4
- S1.TIF
- S2.TIF
- Supplementary information.docx
